# Supplementary material for: Snap29 Is Dispensable for Self-Renewal Maintenance but Required for Proper Differentiation of Mouse Embryonic Stem Cells
Source: Int J Mol Sci. 2023 Jan 1;24(1):750. doi: 10.3390/ijms24010750 (PMC9821219; doi:10.3390/ijms24010750)
Supplement: Supplementary file 1 [file ijms-24-00750-s001.zip]

Archive with 4 entries (4 files):
- ijms-1963756-supplementary.pdf
- Supplemental Video_heart like beating_Snap29 KO-1.avi
- Supplemental Video_heart like beating_Snap29 KO-2.avi
- Supplemental Video_heart like beating_Snap29 WT.avi
